# Supplementary material for: Optimal futility stopping boundaries for binary endpoints
Source: BMC Med Res Methodol. 2024 Mar 28;24:80. doi: 10.1186/s12874-024-02190-w (PMC11331636; doi:10.1186/s12874-024-02190-w)
Supplement: Supplementary file 1 — Supplementary Material 1. [file 12874_2024_2190_MOESM1_ESM.zip]

Archive with 2 entries (2 files):
- GitHubRepo2023-05-28.zip
- SupplementaryMaterial_OptimalFutilityStoppingBoundariesForBinaryEndpoints.pdf
